# Supplementary material for: A Fatal Case of Native Valve Endocarditis with Multiple Embolic Phenomena and Invasive Methicillin-Resistant Staphylococcus aureus Bacteremia: A Case Report from the Maldives
Source: Trop Med Infect Dis. 2023 Jan 10;8(1):53. doi: 10.3390/tropicalmed8010053 (PMC9865154; doi:10.3390/tropicalmed8010053)
Supplement: Supplementary file 1 [file tropicalmed-08-00053-s001.zip]

Archive with 1 entries (1 files):
- tropicalmed-2112471-supplementary.pdf
